# Supplementary material for: Sustainability planning in the US response to the opioid crisis: An examination using expert and text mining approaches
Source: PLoS One. 2021 Jan 28;16(1):e0245920. doi: 10.1371/journal.pone.0245920 (PMC7842889; doi:10.1371/journal.pone.0245920)
Supplement: S1 Appendix — This file contains the keywords used in the text mining and the categories of each list of keywords. (XLSX) [file pone.0245920.s001.xlsx]

## Sheet: Category Index
	ID	Category
	20	Intervention
	21	Education
	22	Rescue
1 through 9	23	Implementation
	24	Sustainability
	25	Prevention
	1	WPCat1Evaluation
	2	WPCat2Assistance
	3	WPCat3Adaptation
	4	WPCat4Partnership
	5	WPCat5Education
	6
	7	WPCat6ConsumerEngagement
	8	WPCat7FinancialStrategies
	9	WPCat8Infrastructure

## Sheet: Categories Waltz-Powell
Category 1: Use Evaluative and Iterative Strategies (Cat1_Evaluation)	ID	ID2	ID3	Category 2: Provide Interactive Assistance (Cat2_Assistance)	ID	ID2	ID3	Category 3: Adapt and Tailor to the Context (Cat3_Adaptation)	ID	ID2	ID3	Category 4: Develop Stakeholder Interrelationships (Cat4_Partnership)	ID	ID2	ID3	Category 5: Train and Educate Stake-holders (Cat5_Education)	ID	ID2	ID3	Category 6: Support Clinicians (Cat6_Support)	ID	ID2	ID3	Category 7: Utilize Financial Strategies (Cat7_FinancialStrategies)	ID	ID2	ID3	Category 8: Change Infra-structure (Cat8_Infrastructure)	ID	ID2	ID3
barrier*	101	1	23	clinical supervision	220	2	23	adaptability	230	3	23	academic partnership*	240	4	23	certified	270	5	23	clinical data to providers	290	6	23	allowance structures	320	8	23	accreditation	360	9	23
evidence	102	1	23	facilitation	221	2	23	data experts	231	3	23	advisory board*	241	4	23	consultation	271	5	23	new clinical teams	291	6	23	billing	321	8	23	change liability laws	361	9	23
facilitator*	103	1	23	local technical assistance	222	2	23	data warehousing	232	3	23	agencies	242	4	23	education naloxone	272	5	23	professional roles	292	6	23	capitated payments	322	8	23	credentialing	362	9	23
scal*	104	1	23	TA	223	2	23	strategic planning	233	3	23	cabinet	243	4	23	educational materials	273	5	23	remind clinicians	293	6	23	clinical innovation	323	8	23	dissemination organization	363	9	23
feedback	105	1	23	technical assistance	224	2	23	tailor strategies	234	3	23	clinician implementation	244	4	23	educational meetings	274	5	23	resource sharing agreements	294	6	23	consumer fees	324	8	23	infrastructure	364	9	23
implementation	106	1	23									coalition	245	4	23	educational outreach	275	5	23					disincentives	325	8	23	licensing	365	9	23
scaling	107	1	23									consensus discussions	246	4	23	learning collaborative	277	5	23					fee for service lists	326	8	23	licensure standards	366	9	23
monitor*	108	1	23									early adopters	247	4	23	naloxone education	278	5	23					financing	327	8	23	mandate change	367	9	23
assessment*	109	1	23									executive boards	248	4	23	prescriber education	279	5	23					incentive	328	8	23	membership requirements	368	9	23
readiness	110	1	23									formal commitment*	249	4	23	provider training	280	5	23					innovation	329	8	23	physical structure	369	9	23
												governor	250	4	23	state meeting*	281	5	23					insurance	330	8	23	policy	370	9	23
												identify leader*	251	4	23	train-the-trainer	282	5	23					insurers	331	8	23	record systems	371	9	23
												implementation advisor	252	4	23	training	283	5	23					medicaid	332	8	23	regulations	372	9	23
												implementation glossary	253	4	23	workforce	284	5	23					new funding	333	8	23	rules	373	9	23
												implementation meetings	254	4	23									new grants	334	8	23	service sites	374	9	23
												legislator	255	4	23									patient fees	335	8	23
												local knowledge	256	4	23									payment schemes	336	8	23
												local opinion leader*	257	4	23									reimbursement	337	8	23
												prevention taskforce	258	4	23
												train for leadership	259	4	23
												university	260	4	23

## Sheet: Intervention Keywords
Intervention	ID	ID2	ID3	Confidence	Education	ID	ID2	ID3	Confidence	Rescue	ID	ID2	ID3	Confidence
Build Capacity	400	20			community education	500	21			naloxone availability	600	22
buprenorphine	401	20			educating prescriber*	501	21			naloxone education	601	22
Chronic Pain Self-Management Program	402	20			education campaign*	502	21			naloxone kits	602	22
cpsmp	403	20			education naloxone	503	21			naloxone narcan use	603	22
Dropbox Program	404	20			education program*	504	21			overdose prevention program*	604	22
EBI	405	20			increase awareness	505	21			overdose prevention toolkit*	605	22
EBP	406	20			knowledge awareness	506	21			pdo prevention	606	22
echo	407	20			knowledge awareness training	507	21			rapid response system*	607	22
hub	409	20			knowledge general public	508	21			related deaths prevention	608	22
hub and spoke	410	20			media campaign*	509	21
Hub and Spoke	411	20			naloxone education	510	21
increase access	412	20			outreach education	511	21
increase recovery	413	20			overdose education	512	21
increase retention	414	20			prescriber education	513	21
Injection Services	415	20			prescribing guidelines	514	21
MAT	417	20			prevention education	515	21
MAT Expansion	419	20			professional trainings naloxone	516	21
mat increasing	420	20			provide training technical	517	21
medication assisted treatment	421	20			provider training*	518	21
methadone	422	20			public education campaign	519	21
methadone treatment	423	20			public education strategies	520	21
Monitor delivery of EBIs	424	20			public information	521	21
Monitor delivery of EBPs	425	20			services training	522	21
motivational interviewing	426	20			srd education	523	21
Naloxone Availability	427	20			staff trained	524	21
Naltrexone	428	20			statewide media	525	21
NIATX	429	20			train provider*	526	21
OBOT	430	20			training distribution naloxone	527	21
Office-Based Opioid Agonist Treatment	431	20			training education medication	528	21
OMT	432	20			training naloxone	529	21
omt recovery home	433	20			training nonopioid alternative*	530	21
Opioid Maintenance Therapy	434	20			training opportunitie*	531	21
Outpatient methadone treatment	436	20			training provider*	532	21
Outreach Engagement	437	20			training technical assistance	533	21
Outreach Linkage	438	20
Peer outreach workers	439	20
Peer Specialists	440	20
Peer Support	441	20
Prescription Drug Monitoring	442	20
Prevention Toolkit	443	20
psychosocial intervention	444	20
Rapid Response System	445	20
recovery coaches	446	20
recovery coaching	447	20
recovery community	448	20
Recovery Home	449	20
recovery home service	450	20
recovery homes	451	20
recovery housing	452	20
recovery management	453	20
Recovery management checkups	454	20
recovery network	455	20
recovery oriented system*	456	20
recovery oriented treatment*	457	20
recovery program	458	20
recovery resource*	459	20
recovery service*	460	20
recovery specialist*	461	20
Recovery Specialists	462	20
recovery support	463	20
recovery support center*	464	20
recovery supports pregnant	465	20
recovery system	466	20
recovery youth	467	20
rtsh	468	20
SBIRT	469	20
Screening, Brief Intervention, and Referral to Treatment	470	20
spoke	471	20
Strategic Prevention Framework	472	20
support peer specialist*	473	20
support recovery service*	474	20
treatment obot	475	20
treatment omt	476	20
treatment peer support	477	20
treatment program* otp	478	20
treatment recovery	479	20
treatment recovery service*	480	20
treatment recovery support*	481	20
treatment strategies	482	20
Vivitrol Injection Services	483	20

## Sheet: Implementation Keywords
Implementation	ID	Category	Sustainability	ID	Category		Population	ID	Category	Prevention	ID	Category
Acceptability	700	23	after funding	800	24		infants neonatal			disorder prevention treatment*	1001	25
Adherence	701	23	beyond funding	801	24		jail			dropbox	1002	25
Adoption	702	23	continued	802	24		justice			evidence based prevention*	1003	25
Appropriateness	703	23	embed	803	24		justice setting*			implement evidence based strategies	1004	25
Compatibility	704	23	infrastructure	804	24		justice system*			increase access evidence based	1005	25
Continuation	705	23	institutionalization	805	24		primary care jail*			monitoring program*	1006	25
Delivered as intended	706	23	institutionalize	806	24		primary care provider*			monitoring system*	1007	25
Diffusion	707	23	integration	807	24		primary care setting*			opioid prevention campaign	1008	25
Durability	708	23	Maintenance	809	24		prison			outreach engagement	1009	25
Exploration	709	23	normalization	810	24		rural			outreach linkage	1010	25
Feasibility	710	23	outcome	811	24		rural community			outreach team*	1011	25
Fidelity	711	23	persist	812	24		rural underserved			prescription drug monitoring	1012	25
Incorporation	712	23	program	813	24		tribal			prescription monitoring	1013	25
Initial implementation	713	23	retain	814	24		tribal communities			prevention early intervention	1014	25
Institutionalization	714	23	routine	815	24		tribal mat			prevention early intervention	1015	25
Integration	715	23	sustain	816	24					prevention education	1016	25
Integrity	716	23	Sustainability	817	24					prevention framework spf	1017	25
Intention to try	717	23	Sustainment	818	24					prevention intervention treatment*	1018	25
Maintenance	718	23								prevention program*	1019	25
Penetration	719	23								prevention recovery oriented	1020	25
Perceived fit	720	23								prevention service*	1021	25
Practicability	721	23								prevention task force*	1022	25
Preparation	722	23								prevention toolkit*	1023	25
Quality of program delivery	723	23								prevention treatment intervention*	1024	25
Reach	724	23								prevention treatment provider*	1025	25
Readiness	725	23								prevention treatment recovery	1026	25
Relevance	726	23								prevention unit*	1027	25
Routinization	727	23								primary prevention*	1028	25
Suitability	728	23								strategic plan prevention	1029	25
Suitability for everyday use	729	23								strategic prevention framework	1030	25
Sustained use	730	23
Sustainment	731	23
Uptake	732	23
Utilization	733	23
REAIM	734	23
EPIS	735	23
CFIR	736	23
Diffusion	737	23
Develop a formal implementation blueprint
Tailor strategies [to overcome barriers and honor preferences]
Identify and prepare champions
Involve patients/consumers and family members stakeholder
Provide ongoing consultation consult
Shadow other clinicians
Change physical structure and equipment
Facilitate relay of clinical data to providers
Use advisory boards and work groups
Purposefully reexamine the implementation
Promote adaptability adapt
