# Supplementary material for: Sustainability planning in the US response to the opioid crisis: An examination using expert and text mining approaches
Source: PLoS One. 2021 Jan 28;16(1):e0245920. doi: 10.1371/journal.pone.0245920 (PMC7842889; doi:10.1371/journal.pone.0245920)
Supplement: S1 Data — (CSV) [file pone.0245920.s002.csv]

	State	Medicaid Expansion	OpDeaths100K2017	OpPrescription100Person2017	Waiver Exception 1115	Medicaid.Expansion.New	Waiver.Exception.1115.New	Population2017	StateAbbreviation	UrbanPerc2010	OpMisuse12UPPercent	OpMisuse12.17Percent	OpMisuse18.25Percent	OpMisuse26UPPercent	OpMisuse12UP.N	NumOpCenters	NumOpCentersCapita	NumOpCenters100K	NumMisuse.Per.OpCenters	MAT Service Covered	Copayment Required	Limits on Services	MAT.Service.Covered.New	Copayment.Required.New	Limits.on.Services.New	Uninsured	NonWhite	Poverty2017	NumWaiverPhysicians	OpioidAdmissions	OpioidDischarges.12.to.17.N.2017	OpioidDischarges.18UP.N.2017	OpioidDischarges.12UP.N.2017	OpDeaths100K.2018	OpPrescription100Person.2018	SyntheticOpDeaths.N.2017	SyntheticOpDeaths.N.2018	PercentChage2017_2018	SyntheticOpDeaths2017	SyntheticOpDeaths2018
1	Alabama	Not Implemented	18	107.2	Pending	No	Yes	4874486	AL	59	5.4	5.9	11.4	4.3	218	23	4.71844621155954e-06	0.471844621155954	9.47826086956522	Yes	No	Limit one treatment per day	Yes	No	Yes	10	34.5	16.9	587	2914	15	1526	1541	8.3	97.5	n/a	n/a	NA	NA	NA
2	Alaska	Implemented	13.9	52	Approved	Yes	Yes	739700	AK	66	5.1	5.8	10.7	4	30	4	5.407597674733e-06	0.5407597674733	7.5	Yes	NR	Covered when provided by opioid treatment programs (OTPs), but only available in Fairbanks or Anchorage	Yes	NA	Yes	12	39.4	11.1	253	1124	7	1048	1055	8.8	44.9	37	n/a	NA	37	NA
3	Arizona	Implemented	13.5	50.7	Approved	Yes	Yes	7044008	AZ	89.8	4.8	4.8	8	4.2	271	64	9.08573641597227e-06	0.908573641597227	4.234375	Yes	No	No	Yes	No	No	11	45.3	14.9	1233	10067	13	6914	6927	15.9	50.7	267	522	92.5	267	522
4	Arkansas	Implemented	15.5	105.4	Approved	Yes	Yes	3001345	AR	56.2	4.9	5.5	7.2	4.4	120	6	1.99910373515874e-06	0.199910373515874	20	No	NA	NA	No	NA	NA	8	27.7	16.4	279	1552	9	1071	1080	7.4	93.5	n/a	n/a	NA	NA	NA
5	California	Implemented	5.3	39.5	Approved	Yes	Yes	39358497	CA	95	5	3.7	8.5	4.5	1620	159	4.03978840960314e-06	0.403978840960314	10.188679245283	Yes	No	No	Yes	No	No	7	63	13.3	4847	83258	135	65436	65571	5.8	35.1	536	865	69.2	536	865
6	Colorado	Implemented	10	52.9	Pending	Yes	Yes	5611885	CO	86.2	5.7	5.9	11	4.7	259	26	4.63302437594498e-06	0.463302437594498	9.96153846153846	Yes	No	No	Yes	No	No	8	31.8	10.3	1044	12410	53	7833	7886	9.5	45.1	112	134	10	112	134
7	Connecticut	Implemented	27.7	48	N/A	Yes	NA	3573297	CT	88	5.4	4.6	7	5.3	166	42	1.17538508553865e-05	1.17538508553865	3.95238095238095	Yes	No	Methadone Maintenance requires PA -Methadone Maintenance Clinics reimbursed a daily rate.	Yes	No	Yes	5	33.3	9.6	948	27759	NA	25626	25626	27.5	43	686	767	10.8	686	767
8	Delaware	Implemented	21.7	68.3	Approved	Yes	Yes	956823	DE	83.3	5	1.5	7.3	5	40	18	1.88122568123885e-05	1.88122568123885	2.22222222222222	Yes	No	Prior approval with specific treatment plan	Yes	No	Yes	6	37.8	13.6	218	5902	NA	4136	4136	39.3	60.6	n/a	n/a	NA	NA	NA
9	Florida	Not Implemented	25.1	60.9	Approved	No	Yes	20963613	FL	91.2	4	3.2	5.7	3.9	700	74	3.52992587680377e-06	0.352992587680377	9.45945945945946	Yes	NR	NR	Yes	NA	NA	13	46.2	14	2602	15453	19	9120	9139	15.8	53.7	2126	2091	-2.7	2126	2091
10	Georgia	Not Implemented	9.7	70.9	Pending	No	Yes	10410330	GA	75.1	4	2.5	6.7	3.7	337	76	7.30044100427172e-06	0.730044100427172	4.43421052631579	Yes	$.50 to $3.00	No	Yes	Yes	No	14	47.4	14.9	837	NA	NA	NA	NA	8.3	63.2	419	349	-17.1	419	349
11	Hawaii	Implemented	3.4	37	Approved	Yes	Yes	1424393	HI	91.9	4.6	4.1	7.3	4.3	54	4	2.80821374438094e-06	0.280821374438094	13.5	Yes	No	No	Yes	No	No	4	78.2	9.5	159	434	4	685	689	4.1	33.4	n/a	n/a	NA	NA	NA
12	Idaho	Pending Implementation	14.4	70.3	Pending	Yes	Yes	1717715	ID	70.6	5.1	4	10.3	4.4	69	4	2.32867501302603e-06	0.232867501302603	17.25	No	NA	NA	No	NA	NA	11	18	12.8	284	379	17	1009	1026	7.1	61.9	n/a	n/a	NA	NA	NA
13	Illinois	Implemented	17.2	51.1	Approved	Yes	Yes	12778828	IL	88.5	4	4.4	8.9	3.1	426	88	6.88639052032002e-06	0.688639052032002	4.84090909090909	Yes	NR	NR	Yes	NA	NA	7	38.8	12.6	1394	17810	36	16223	16259	17	45.2	1251	1568	26.5	1251	1568
14	Indiana	Implemented	29.4	74.2	Approved	Yes	Yes	6658078	IN	72.4	5.1	5	11.1	4.1	282	20	3.00386988557358e-06	0.300386988557358	14.1	Yes	No	NR	Yes	No	NA	8	20.8	13.5	880	6447	11	5503	5514	17.5	65.8	649	713	9.5	649	713
15	Iowa	Implemented	6.9	56.4	Approved	Yes	Yes	3141550	IA	64	3.2	3.9	5.8	2.7	85	8	2.54651366363738e-06	0.254651366363738	10.625	Yes	NR	NR	Yes	NA	NA	5	14.1	10.7	205	2167	13	1627	1640	4.8	49.3	92	80	-12.5	92	80
16	Kansas	Not Implemented	11.8	69.8	Approved	No	Yes	2908718	KS	74.2	4.3	4.2	6.9	3.8	102	9	3.09414663092125e-06	0.309414663092125	11.3333333333333	No	NA	NA	No	NA	NA	9	24.1	11.9	212	960	4	916	920	5.7	64.3	NA	NA	NA	NA	NA
17	Kentucky	Implemented	27.9	86.8	Approved	Yes	Yes	4452268	KY	58.4	5.3	3.8	8	5	194	24	5.39051108334e-06	0.539051108334	8.08333333333333	No	NA	NA	No	NA	NA	6	15.4	17.2	1049	8293	64	22351	22415	23.4	79.5	780	744	-6.3	780	744
18	Louisiana	Implemented	24.5	89.5	Approved	Yes	Yes	4670560	LA	73.2	4.6	3.9	7.3	4.2	176	10	2.14107087801035e-06	0.214107087801035	17.6	No	NA	NA	No	NA	NA	8	41.5	19.7	595	2035	7	2372	2379	10	79.4	n/a	n/a	NA	NA	NA
19	Maine	Pending Implementation	29.9	55.7	Approved	Yes	Yes	1334612	ME	38.7	3	2.4	6.1	2.7	35	10	7.49281439099903e-06	0.749281439099903	3.5	Yes	Up to $2 per week	24 months/lifetime. However, services may be provided beyond 24 months with prior authorization	Yes	Yes	Yes	8	6.59999999999999	11.1	464	4382	18	3754	3772	23.4	48.1	278	229	-15.7	278	229
20	Maryland	Implemented	32.2	51.7	Approved	Yes	Yes	6023868	MD	87.2	4.3	3.6	9	3.7	217	94	1.56045916012768e-05	1.56045916012768	2.30851063829787	Yes	$1 for generic and preferred brand name drugs; $3 for other brand name drugs	Services are pre-authorized	Yes	Yes	Yes	6	49.3	9.3	1618	NA	54	14980	15034	33.7	45.1	1542	1825	17.5	1542	1825
21	Massachusetts	Implemented	28.2	40.1	Approved	Yes	Yes	6859789	MA	92	3.7	2.7	6.1	3.4	218	82	1.19537204424218e-05	1.19537204424218	2.65853658536585	Yes	No	No	Yes	No	No	3	28.5	10.5	2525	49265	105	39964	40069	29.3	35.3	1649	1806	9.4	1649	1806
22	Michigan	Implemented	21.2	74	Approved	Yes	Yes	9973114	MI	74.6	5.2	4	9	4.7	434	46	4.6124009010626e-06	0.46124009010626	9.43478260869565	Yes	No	No	Yes	No	No	5	25	14.2	1314	32334	28	27023	27051	20.8	62.7	1368	1531	11.1	1368	1531
23	Minnesota	Implemented	7.8	41	Approved	Yes	Yes	5566230	MN	73.3	4.3	4	6.4	3.9	195	17	3.05413179117643e-06	0.305413179117643	11.4705882352941	Yes	No	NR	Yes	No	NA	4	20.1	9.5	611	12104	72	9746	9818	6.3	35.5	184	202	5.7	184	202
24	Mississippi	Not Implemented	12.2	92.9	Approved	No	Yes	2988510	MS	49.4	4.6	5	6.5	4.2	112	5	1.67307454216315e-06	0.167307454216315	22.4	Yes	$3 Copay (excludes EPSDT, LTC and pregnant women)	Requires Prior Authorization, Quantity Limits, 2 Brand/5 prescription per month limit	Yes	Yes	Yes	12	43.4	19.8	260	1525	6	1357	1363	6.1	76.8	81	72	-10.3	81	72
25	Missouri	Not Implemented	16.5	71.8	Approved	No	Yes	6106670	MO	70.4	4.4	6.6	7.5	3.6	221	16	2.62008590606665e-06	0.262008590606664	13.8125	Yes	NR	NR	Yes	NA	NA	9	20.6	13.4	652	6932	59	10781	10840	19.6	63.4	618	868	40.4	618	868
26	Montana	Implemented	11.7	61.1	Approved	Yes	Yes	1052482	MT	55.9	4.8	5.2	9.7	4	42	4	3.80054005674206e-06	0.380054005674206	10.5	Yes	No	No	Yes	No	No	8	13.7	12.5	182	209	2	298	300	6.2	54	n/a	n/a	NA	NA	NA
27	Nebraska	Pending Implementation	8.1	56.6	Approved	Yes	Yes	1915947	NE	73.1	3.6	3.5	9.3	2.6	56	4	2.08774042288226e-06	0.208774042288226	14	No	NA	NA	No	NA	NA	8	21	10.8	112	464	NA	397	397	3.3	50.6	n/a	n/a	NA	NA	NA
28	Nevada	Implemented	13.3	73	N/A	Yes	NA	2969905	NV	94.2	5.9	5.1	7.6	5.7	143	15	5.05066660381393e-06	0.505066660381393	9.53333333333333	Yes	No	No	Yes	No	No	11	51.2	13	376	1997	8	1552	1560	11.5	55.5	66	85	27.3	66	85
29	New Hampshire	Implemented	34	52.8	Approved	Yes	Yes	1348787	NH	60.3	5.2	2.4	9.7	4.8	60	9	6.6726621772007e-06	0.66726621772007	6.66666666666667	Yes	No	No	Yes	No	No	5	9.7	7.7	377	3045	6	3336	3342	33.1	46.1	374	386	3	374	386
30	New Jersey	Implemented	30	44.2	Approved	Yes	Yes	8885525	NJ	94.7	3.6	1.4	7.5	3.3	274	46	5.1769591554804e-06	0.51769591554804	5.95652173913043	Yes	No	No	Yes	No	No	7	45.2	10	1545	42117	8	35371	35379	29.7	38.9	n/a	n/a	NA	NA	NA
31	New Mexico	Implemented	16.7	56.4	Approved	Yes	Yes	2091784	NM	77.4	4.2	3.5	8.8	3.5	72	18	8.60509498112616e-06	0.860509498112616	4	Yes	No	No	Yes	No	No	9	62.6	19.7	617	555	NA	102	102	16.7	49.4	75	105	45.9	75	105
32	New York	Implemented	16.1	37.8	Approved	Yes	Yes	19589572	NY	87.9	3.8	2.4	7.4	3.4	640	135	6.89142161962497e-06	0.689142161962497	4.74074074074074	Yes	NR	NR	Yes	NA	NA	5	44.9	14.1	4340	103828	194	98045	98239	15.1	34	2238	2195	-0.9	2238	2195
33	North Carolina	Not Implemented	19.8	72	Approved	No	Yes	10268233	NC	66.1	4.8	4.1	9.5	4.2	404	80	7.79101915587619e-06	0.779101915587619	5.05	Yes	No	NR	Yes	No	NA	11	37	14.7	1530	23352	18	58695	58713	17.9	61.5	1285	1272	-1.5	1285	1272
34	North Dakota	Implemented	9.2	41.5	N/A	Yes	NA	754942	ND	59.9	3.8	5	5.6	3.2	23	3	3.97381520699603e-06	0.397381520699603	7.66666666666667	No	NA	NA	No	NA	NA	8	15.6	10.3	93	561	4	153	157	5.2	37.4	n/a	n/a	NA	NA	NA
35	Ohio	Implemented	39.2	63.5	Approved	Yes	Yes	11659650	OH	77.9	4.7	3.6	7.8	4.3	455	67	5.74631313975977e-06	0.574631313975977	6.7910447761194	Yes	No	Methadone used for MAT can only be prescribed and dispensed by Opioid Treatment Programs licensed by the Ohio Department of Mental Health and Addiction Services or providers who meet the SAMHSA and DEA criteria for handling controlled substances and have a terminal distributor license through the Ohio Board of Pharmacy. Outside OTPs Ohio Medicaid only covers methadone for use in controlling pain.	Yes	No	Yes	6	21.1	14	2439	19967	36	11984	12020	29.6	53.5	3523	2783	-20.7	3523	2783
36	Oklahoma	Not Implemented	10.2	88.1	Approved	No	Yes	3931316	OK	66.2	4.3	4.5	9.7	3.3	137	19	4.83298722361672e-06	0.483298722361672	7.21052631578947	Yes	6 per month limit, up to 2 brand-name; $4 copay for each prescription.	Scope and utilization controls.	Yes	Yes	Yes	14	34.4	15.8	480	2145	11	1687	1698	7.8	79.1	102	79	-23.1	102	79
37	Oregon	Implemented	8.1	66.1	Approved	Yes	Yes	4143625	OR	81	5.9	3.7	11.3	5.3	204	21	5.06802618480195e-06	0.506802618480195	9.71428571428571	Yes	No	No	Yes	No	No	7	24.4	13.2	847	NA	NA	NA	NA	8	57.3	85	97	14.3	85	97
38	Pennsylvania	Implemented	44.3	57.7	Approved	Yes	Yes	12787641	PA	78.7	4.8	2.1	8	4.6	517	97	7.58544910668043e-06	0.758544910668043	5.32989690721649	Yes	No	Medical necessity	Yes	No	Yes	6	23.6	12.5	2557	12166	21	12753	12774	23.8	49.9	NA	NA	NA	NA	NA
39	Rhode Island	Implemented	26.9	51.2	Approved	Yes	Yes	1055673	RI	90.7	5.2	4.8	7.6	4.8	47	23	2.17870495882721e-05	2.17870495882721	2.04347826086957	Yes	No	No	Yes	No	No	4	27.9	11.6	355	5131	4	4967	4971	25.9	43	201	213	4.5	201	213
40	South Carolina	Not Implemented	15.5	79.3	Approved	No	Yes	5021268	SC	66.3	4.6	3.7	10.2	3.7	187	23	4.58051631579912e-06	0.458051631579912	8.1304347826087	No	NR	NR	No	NA	NA	10	36.4	15.4	652	1847	35	3643	3678	17.1	69.2	404	510	27.1	404	510
41	South Dakota	Not Implemented	8.5	49	Pending	No	Yes	872868	SD	56.7	4	4.2	9.5	3.1	28	1	1.14564859749699e-06	0.114564859749699	28	Yes	NR	NR	Yes	NA	NA	9	17.7	13	89	506	5	506	511	3.5	42.6	n/a	n/a	NA	NA	NA
42	Tennessee	Not Implemented	19.3	94.4	Approved	No	Yes	6708799	TN	66.4	4.9	3	10.7	4.2	270	14	2.08681166330963e-06	0.208681166330963	19.2857142857143	No	NA	NA	No	NA	NA	10	26.1	15	808	5924	8	5667	5675	19.9	81.8	590	827	37.6	590	827
43	Texas	Not Implemented	5.1	53.1	Approved	No	Yes	28295273	TX	84.7	4.6	4.3	6.9	4.2	1026	95	3.35745126049853e-06	0.335745126049853	10.8	Yes	No	Only available at an opioid treatment program; limited to 30 take home doses per month	Yes	No	Yes	18	58.1	14.7	1633	8173	24	5111	5135	4.8	47.2	348	358	0	348	358
44	Utah	Pending Implementation	15.5	63.8	Approved	Yes	Yes	3101042	UT	90.6	5	4	8.3	4.5	120	16	5.15955604600002e-06	0.515955604600002	7.5	Yes	$4 for each prescription	Methadone clinics provide this service. At POS, only provided for cancer pain.	Yes	Yes	Yes	9	21.7	9.7	566	3915	22	4805	4827	14.8	57.1	92	83	-6.5	92	83
45	Vermont	Implemented	20	50.5	Approved	Yes	Yes	624344	VT	38.9	5.2	2.4	11.9	4.4	29	9	1.44151301205746e-05	1.44151301205746	3.22222222222222	Yes	No	Methadone for Medication-Assisted Treatment is only available through Methadone Treatment Centers. It is not covered through the Medicaid outpatient pharmacy benefit.	Yes	No	Yes	4	7.2	11.3	230	4486	20	4190	4210	22.8	42.4	77	106	39.9	77	106
46	Virginia	Pending Implementation	14.8	52.9	Approved	Yes	Yes	8463587	VA	75.5	4	3.7	7.1	3.5	279	39	4.60797531826636e-06	0.460797531826636	7.15384615384615	Yes	No	No	Yes	No	No	9	38.3	10.6	872	6442	8	5024	5032	14.3	44.8	829	852	3	829	852
47	Washington	Implemented	9.6	57.2	Approved	Yes	Yes	7423362	WA	84.1	6.6	4.9	7.2	6.7	400	31	4.17600542719054e-06	0.417600542719054	12.9032258064516	Yes	No	Prior authorization required	Yes	No	Yes	7	31.4	11	1907	16112	59	2679	2738	9.4	49.3	NA	NA	NA	NA	NA
48	West Virginia	Implemented	49.6	81.3	Approved	Yes	Yes	1817004	WV	48.7	3.9	2.6	7.2	3.6	61	9	4.95320868858847e-06	0.495320868858847	6.77777777777778	Yes	No	No	Yes	No	No	6	8	19.1	482	1179	NA	NA	NA	42.4	69.3	618	551	-9.1	618	551
49	Wisconsin	Not Implemented	16.9	52.6	Approved	No	Yes	5790186	WI	70.2	3.3	2.6	6.2	2.9	159	22	3.7995325193353e-06	0.37995325193353	7.22727272727273	Yes	Generic status of uncompounded products: $1.00, Brand status: $3.00, Maximum copayment of $12.00 per member, per provider, per calendar month.	Restricted by diagnosis	Yes	Yes	Yes	6	18.8	11.3	718	5457	NA	1300	1300	15.3	45.8	466	506	9.3	466	506
50	Wyoming	Not Implemented	12.2	64.8	N/A	No	NA	578931	WY	64.8	3.8	4.7	7.8	3.1	18	0	0	0	NA	No	NA	NA	No	NA	NA	11	16	11.3	94	647	7	443	450	6.8	57.1	n/a	n/a	NA	NA	NA
